# Supplementary material for: Mediating role of sensory differences in the relationship between autistic traits and internalizing problems
Source: BMC Psychol. 2022 Jun 13;10:148. doi: 10.1186/s40359-022-00854-0 (PMC9190171; doi:10.1186/s40359-022-00854-0)
Supplement: Supplementary file 3 — Additional file 3. Raw data. [file 40359_2022_854_MOESM3_ESM.xlsx]

## Sheet: raw data
Additional file 3. Raw data.
ID	age	AQ1	AQ2	AQ2r	AQ3	AQ3r	AQ4	AQ4r	AQ5	AQ5r	AQ6	AQ6r	AQ7	AQ8	AQ9	AQ9r	AQ10	suffering1	suffering2	suffering3	suffering4	suffering5	suffering6	suffering7	SDQ3	SDQ6	SDQ8	SDQ11	SDQ11r	SDQ13	SDQ14	SDQ14r	SDQ16	SDQ19	SDQ23	SDQ24	AASP1	AASP2	AASP3	AASP4	AASP5	AASP6	AASP7	AASP8	AASP9	AASP10	AASP11	AASP12	AASP13
1	19	2	2	3	1	4	2	3	2	3	3	2	2	2	3	2	2	2	2	1	1	2	0	3	1	1	0	1	3	0	0	4	1	0	1	0	2	1	1	3	2	1	3	3	1	2	1	2	1
2	19	3	2	3	4	1	4	1	4	1	3	2	1	2	4	1	1	0	0	0	0	0	0	0	1	0	2	2	2	1	2	2	2	0	0	1	3	2	1	1	5	1	3	2	3	4	2	3	1
3	19	1	3	2	2	3	2	3	2	3	1	4	1	4	1	4	4	0	0	0	0	0	0	2	0	1	2	2	2	2	1	3	2	0	0	2	4	2	2	1	1	1	1	1	1	3	1	3	3
4	22	3	2	3	2	3	3	2	3	2	2	3	3	3	1	4	4	1	1	0	1	0	0	0	2	2	2	0	4	2	1	3	2	0	0	2	3	1	1	1	3	2	5	1	5	2	1	2	2
5	19	3	2	3	4	1	2	3	3	2	3	2	1	4	2	3	2	0	0	0	0	0	1	1	0	1	1	2	2	0	1	3	1	0	0	0	2	1	4	1	4	1	1	4	4	1	1	2	1
6	20	2	2	3	2	3	3	2	2	3	2	3	2	3	2	3	3	1	0	0	0	0	0	1	0	2	1	1	3	1	1	3	1	0	0	0	1	1	2	1	4	1	3	2	4	3	1	2	1
7	18	2	2	3	3	2	3	2	3	2	2	3	2	3	2	3	4	0	0	0	0	1	0	0	1	0	1	2	2	2	1	3	0	0	0	1	1	1	1	1	1	1	3	1	4	5	1	5	1
8	19	4	3	2	1	4	4	1	3	2	3	2	2	4	3	2	1	0	0	0	0	0	3	2	2	2	0	2	2	1	1	3	0	0	2	0	5	3		1	2	1	4	2	1	3	1	2	1
9	18	1	4	1	3	2	3	2	1	4	1	4	3	1	2	3	4	0	1	0	0	0	0	0	1	2	2	1	3	2	1	3	2	0	1	2	4	1	2	1	3	1	2	3	2	4	3	2	1
10	19	3	2	3	3	2	3	2	4	1	3	2	2	3	3	2	1	1	1	0	1	0	0	0	1	1	2	2	2	2	1	3	1	0	2	0	4	3	2	1	3	1	4	1	2	5	2	3	2
11	21	3	3	2	1	4	2	3	4	1	2	3	2	3	2	3	1	2	1	0	0	0	0	1	0	1	2	2	2	1	1	3	2	0	2	1	3	1	2	1	3	1	2	2	5	4	2	2	1
12	18	3	2	3	3	2	2	3	3	2	3	2	1	3	3	2	1	0	1	0	0	1	0	0	2	1	2	2	2	1	1	3	0	0	2	1	4	1	2	1	3	3	2	2	1	4	2	3	1
13	18	2	2	3	2	3	3	2	1	4	1	4	3	1	2	3	3	1	1	0	0	0	0	0	2	1	2	2	2	2	1	3	2	0	0	1	2	1	3	2	4	3	5	2	4	3	1	2	2
14	19	2	2	3	2	3	2	3	3	2	3	2	3	4	4	1	2	1	2	1	1	1	0	2	0	1	1	2	2	1	1	3	1	0	1	1	3	3	3	2	4	2	5	2	1	5	1	3	1
15	19	4	3	2	4	1	4	1	4	1	2	3	1	4	3	2	2	1	1	0	1	1	1	1	2	1	2	1	3	2	1	3	2	1	1	2	3	4	2	3	2	1	4	4	3	3	1	4	4
16	21	1	3	2	2	3	4	1	4	1	4	1	1	4	4	1	1	0	0	0	0	0	0	0	0	2	0	2	2	0	2	2	0	0	0	0	2	1	2	1	2	1	3	2	5	2	1	3	1
17	21	1	3	2	3	2	3	2	3	2	3	2	1	4	3	2	2	0	0	0	0	0	0	0	0	0	0	1	3	0	1	3	0	0	0	0	1	3	3	1	2	1	3	5	1	2	1	3	1
18	20	3	2	3	2	3	3	2	3	2	3	2	2	2	3	2	1	0	0	0	0	0	0	0	0	2	1	2	2	0	2	2	0	0	2	0	2	2	1	3	4	1	5	2	5	4	1	1	1
19	21	1	2	3	1	4	3	2	2	3	2	3	1	3	3	2	2	0	1	0	0	0	0	0	0	0	1	2	2	2	1	3	1	0	1	1	2	4	3	3	3	1	4	3	1	4	1	4	2
20	19	2	2	3	1	4	2	3	3	2	1	4	2	3	3	2	3	2	2	0	2	0	1	3	0	2	2	2	2	1	0	4	2	0	0	1	1	1	1	1	1	1	1	1	5	3	2	3	1
21	20	1	2	3	2	3	2	3	2	3	3	2	3	3	3	2	3	2	2	1	2	0	0	1	1	2	1	1	3	1	0	4	1	0	1	0	3	1	3	1	1	4	4	4	3	5	3	3	1
22	21	3	2	3	3	2	2	3	2	3	3	2	2	3	3	2	2	2	0	0	2	2	2	2	0	0	1	1	3	0	1	3	0	0	0	0	2	2	2	2	1	2	3	2	4	4	1	4	2
23	20	1	1	4	1	4	2	3	3	2	2	3	1	1	3	2	3	0	0	0	1	0	3	0	0	1	2	2	2	1	1	3	1	0	0	0	2	3	1	2	2	1	1	1	2	3	1	3	1
24	21	2	2	3	1	4	2	3	2	3	2	3	2	3	2	3	3	0	0	0	0	0	0	0	0	1	2	2	2	1	1	3	1	0	1	1	1	2	1	2	1	1	2	1	3	4	1	2	1
25	20	1	1	4	1	4	3	2	2	3	2	3	1	2	3	2	2	2	1	0	0	0	0	0	0	1	2	2	2	1	1	3	2	1	1	1	1	1	2	2	1	1	4	1	5	3	1	2	1
26	20	1	1	4	1	4	3	2	2	3	1	4	1	4	1	4	3	1	1	0	0	0	0	0	1	0	1	1	3	0	0	4	1	0	0	1	2	1	1	1	3	2	5	1	2	2	1	3	1
27	22	2	3	2	2	3	2	3	2	3	2	3	2	3	3	2	3	0	0	1	1	1	0	0	1	1	1	1	3	1	1	3	0	0	1	0	3	3	1	2	1	1	2	3	2	2	1	2	2
28	22	1	3	2	4	1	3	2	3	2	3	2	1	3	3	2	1	0	0	0	0	0	0	0	0	0	0	2	2	2	2	2	1	0	1	0	1	2	1	2	2	1	1	1	2	3	1	1	1
29	21	1	2	3	2	3	3	2	2	3	1	4	1	1	3	2	2	1	1	1	0	0	0	1	0	1	1	2	2	1	1	3	2	0	0	0	2	4	2	2	3	1	2	3	3	3	1	3	2
30	21	4	1	4	4	1	4	1	4	1	2	3	2	2	3	2	2	0	1	1	0	0	1	1	0	0	1	1	3	0	0	4	0	0	1	0	4	2	1	1	4	1	4	3	3	3	2	2	3
31	21	1	3	2	4	1	4	1	4	1	4	1	1	1	4	1	1	0	0	0	0	0	0	0	0	0	0	2	2	1	2	2	0	0	2	0	1	1	3	2	1	1	1	1	1	2	1	1	3
32	20	4	4	1	3	2	3	2	4	1	3	2	1	1	3	2	1	0	1	2	0	0	0	2	0	1	0	2	2	2	1	3	1	0	2	1	3	2	1	2	1	2	3	2	2	2	1	2	2
33	21	3	2	3	3	2	3	2	3	2	3	2	2	3	3	2	2	0	0	0	0	1	1	0	0	0	2	2	2	0	1	3	1	0	1	1	2	3	2	2	1	1	1	2	4	4	2	2	1
34	20	2	2	3	1	4	3	2	1	4	1	4	2	3	2	3	3	1	0	1	0	0	1	1	0	2	2	2	2	2	0	4	2	0	0	2	1	3	3	2	2	2	2	1	3	4	1	2	1
35	21	2	2	3	3	2	3	2	4	1	2	3	2	1	3	2	2	1	1	0	1	1	0	1	1	1	2	1	3	2	1	3	2	0	0	1	3	1	1	2	3	1	5	1	2	3	1	3	2
36	20	1	1	4	1	4	2	3	1	4	1	4	3	2	2	3	3	0	0	0	0	0	0	0	0	0	0	1	3	1	1	3	1	0	0	0	1	1	2	2	1	1	1	4	4	5	1	2	2
37	21	2	3	2	2	3	2	3	2	3	2	3	2	2	3	2	2	0	0	1	1	0	1	0	1	1	0	1	3	0	1	3	0	0	0	1	2	2	2	2	1	1	3	3	2	2	1	2	2
38	21	1	3	2	3	2	3	2	3	2	2	3	2	3	2	3	2	0	0	0	0	0	0	0	0	0	1	2	2	0	1	3	1	0	1	1	2	2	2	2	1	1	2	1	1	4	3	3	1
39	21	2	2	3	3	2	3	2	2	3	2	3	2	3	2	3	3	0	1	0	1	0	1	2	1	1	1	2	2	1	1	3	1	0	2	0	1	1	2	2	1	1	3	3	1	5	1	2	4
40	21	3	2	3	2	3	3	2	3	2	3	2	2	2	3	2	2	0	1	0	0	0	0	2	0	1	1	2	2	1	1	3	1	0	1	0	4	3	3	3	3	2	4	3	1	4	1	3	2
41	21	2	3	2	3	2	3	2	3	2	3	2	3	2	2	3	3	0	0	1	1	0	1	0	0	1	1	1	3	0	1	3	0	0	0	0	2	3	3	2	4	2	3	3	2	3	1	1	1
42	21	2	1	4	2	3	2	3	2	3	2	3	3	3	4	1	4	0	1	0	0	0	1	1	2	1	2	2	2	1	1	3	1	0	2	0	3	1	1	1	1	1	1	3	1	1	1	3	1
43	20	3	2	3	1	4	3	2	3	2	2	3	2	2	3	2	2	1	0	0	0	0	2	0	0	1	2	2	2	1	1	3	1	0	2	1	1	1	1	1	1	1	4	1	2	3	4	2	1
44	21	3	2	3	2	3	2	3	1	4	1	4	1	4	3	2	3	0	1	1	0	0	0	0	2	1	2	2	2	2	2	2	1	1	2	0	2	3	2	3	1	2	5	4	2	4	3	1	4
45	21	3	2	3	2	3	3	2	3	2	2	3	2	1	3	2	2	0	0	0	0	0	0	0	0	1	1	1	3	0	0	4	1	0	0	0	2	2	2	1	1	2	2	2	1	2	1	1	2
46	37	2	4	1	2	3	3	2	2	3	2	3	2	4	2	3	3	1	1	2	0	0	2	1	0	1	1	2	2	1	1	3	0	0	1	0	4	2	1	1	1	1	2	3	1	4	1	1	1
47	21	3	2	3	1	4	2	3	2	3	1	4	1	1	2	3	4	3	3	0	2	0	0	0	0	2	2	2	2	0	0	4	2	0	0	2	2	1	2	1	2	1	3	2	4	2	1	4	1
48	21	1	2	3	3	2	3	2	2	3	2	3	2	4	2	3	2	0	0	1	0	0	0	0	0	0	1	2	2	0	1	3	0	1	1	0	2	3	2	2	2	1	4	3	2	4	1	2	1
49	21	1	3	2	4	1	2	3	4	1	4	1	2	4	3	2	1	0	0	2	1	0	0	2	1	2	1	2	2	2	1	3	2	0	0	0	2	3	3	1	1	1	4	1	2	5	3	2	4
50	21	4	4	1	3	2	2	3	3	2	3	2	1	4	3	2	2	1	2	2	0	1	0	2	2	2	2	2	2	2	0	4	2	2	2	1	2	5	1	3	4	1	2	1	5	4	2	2	5
51	20	1	1	4	3	2	3	2	3	2	3	2	2	3	2	3	3	0	3	3	2	0	0	3	0	2	2	2	2	1	1	3	2	0	2	2	1	1	1	2	4	3	5	1	2	4	1	3	1
52	21	2	3	2	2	3	3	2	2	3	2	3	3	3	3	2	2	1	1	0	0	0	1	2	0	1	0	2	2	1	1	3	1	0	1	0	1	4	2	1	4	2	1	3	1	3		3	5
53	20	2	2	3	3	2	2	3	2	3	1	4	2	4	2	3	2	1	1	0	0	0	1	2	0	2	1	1	3	0	1	3	2	0	0	0	2	1	1	1	2	1	3	2	1	3	1	3	2
54	20	3	2	3	3	2	3	2	2	3	2	3	2	3	2	3	2	0	0	1	0	0	1	0	2	1	0	2	2	2	2	2	1	1	1	1	2	1	1	2	2	1	3	3	4	4	1	2	3
55	21	1	2	3	4	1	4	1	3	2	1	4	1	2	3	2	3	0	1	0	0	0	0	0	0	1	2	2	2	0	1	3	0	0	0	0	4	5	3	2	1	1	1	1	3	5	2	3	1
56	20	3	2	3	3	2	3	2	3	2	2	3	2	4	3	2	2	1	1	0	1	1	0	1	1	0	2	1	3	2	1	3	2	0	0	1	3	4	1	2	3	2	2	3	2	3	1	4	2
57	20	3	2	3	2	3	3	2	3	2	2	3	2	3	2	3	2	0	1	1	2	0	1	0	0	1	2	2	2	1	1	3	1	0	0	0	3	3	1	2	3	2	3	2	4	2	3	4	4
58	19	4	2	3	1	4	2	3	3	2	3	2	2	4	2	3	2	3	2	0	3	3	1	3	1	1	2	2	2	1	1	3	0	0	2	1	2	3	4	5	2	1	3	3	4	5	2	3	2
59	20	1	1	4	3	2	2	3	2	3	2	3	3	1	1	4	4	0	0	0	0	0	0	0	0	1	0	2	2	2	1	3	1	2	0	1	3	2	2	1	3	1	3	1	1	4	3	3	5
60	20	1	1	4	1	4	2	3	2	3	3	2	1	3	3	2	1	0	0	0	0	0	1	0	0	0	0	2	2	1	2	2	1	1	0	2	2	4	2	2	1	1	4	4	3	3	1	2	2
61	20	2	2	3	2	3	3	2	3	2	3	2	1	2	3	2	2	0	1	0	1	1	1	2	0	0	1	2	2	1	1	3	1	0	0	0	2	3	1	3	2	1	2	2	1	3	2	1	1
62	20	1	3	2	2	3	2	3	4	1	4	1	1	4	3	2	1	0	0	1	0	0	1	0	0	0	0	2	2	0	2	2	0	0	1	0	2	4	1	3	1	1	3	5	1	5	2	4	1
63	20	2	3	2	2	3	3	2	3	2	2	3	2	4	3	2	2	0	0	0	0	0	0	0	0	1	1	2	2	0	1	3	1	0	0	1	2	1	1	1	2	1	5	4	4	5	2	2	1
64	20	2	2	3	3	2	3	2	3	2	2	3	2	2	3	2	2	0	0	1	0	0	0	0	1	0	0	2	2	0	1	3	1	0	0	0	4	1	2	1	2	1	4	1	5	4	1	3	3
65	20	2	1	4	2	3	3	2	4	1	3	2	1	3	3	2	1	0	0	0	0	0	0	0	0	2	2	1	3	0	1	3	0	0	0	0	1	1	1	1	1	1	3	2	3	4	1	4	1
66	19	2	2	3	3	2	3	2	4	1	3	2	2	3	4	1	1	0	1	1	1	0	0	1	0	1	2	2	2	1	1	3	2	0	2	1	1	1	3	2	1	1	4	2	5	5	1	3	1
67	20	2	3	2	3	2	3	2	2	3	3	2	2	1	3	2	1	1	1	0	1	1	2	1	1	0	0	2	2	0	2	2	2	0	2	1	4	2	1	3	4	1	4	1	2	5	1	1	1
68	21	3	2	3	2	3	3	2	3	2	3	2	2	3	3	2	1	0	0	3	0	0	0	0	1	1	2	1	3	2	1	3	2	0	2	2	4	4	1	3	3	2	4	4	4	4	3	1	1
69	20	3	3	2	2	3	2	3	2	3	2	3	3	2	2	3	3	1	1	0	0	0	0	1	2	1	2	2	2	2	0	4	2	2	0	0	1	2	2	1	1	1	1	2	1	5	1	2	1
70	20	3	3	2	2	3	2	3	2	3	2	3	4	4	2	3	4	2	2	2	2	0	2	2	0	1	2	1	3	2	0	4	2	0	0	0	4	3	1	3	4	3	2	5	3	5	5	5	1
71	20	4	2	3	1	4	1	4	4	1	1	4	1	3	4	1	1	3	3	1	3	3	3	3	2	2	2	2	2	2	0	4	2	2	2	2	5	2	1	1	4	1	1	2	1	1	2	5	5
72	20	3	2	3	2	3	2	3	3	2	2	3	2	3	2	3	3	0	0	0	0	0	0	0	0	1	1	2	2	1	1	3	0	0	2	0	2	3	1	2	2	1	2	2	1	4	2	2	1
73	20	1	3	2	1	4	2	3	1	4	1	4	1	4	4	1	1	0	1	0	0	0	1	1	0	2	2	2	2	2	1	3	2	0	2	1	2	1	4	4	2	1	5	3	1	2	1	3	1
74	20	3	2	3	1	4	3	2	3	2	2	3	2	1	2	3	2	1	1	0	0	0	0	0	0	1	1	1	3	0	0	4	2	0	2	0	4	3	3	2	3	1	2	1	4	4	1	2	4
75	20	3	2	3	4	1	3	2	3	2	3	2	2	3	3	2	2	0	0	0	0	2	0	2	2	1	1	2	2	1	1	3	1	0	0	0	1	4	1	4	3	1	4	4	1	5	1	3	1
76	21	2	2	3	2	3	1	4	2	3	1	4	3	2	2	3	3	1	0	0	0	0	1	1	0	0	1	1	3	2	1	3	2	0	2	0	1	5	1	2	1	1	1	1	2	2	2	2	1
77	20	3	2	3	2	3	3	2	2	3	2	3	3	2	3	2	2	1	1	1	0	1	1	1	1	1	2	2	2	1	1	3	1	0	1	0	3	3	1	3	1	1	1	2	3	4	3	3	2
78	20	1	3	2	2	3	3	2	1	4	3	2	2	3	2	3	3	0	1	0	0	1	0	1	0	1	0	2	2	0	1	3	1	0	1	0	2	1	1	3	2	1	4	2	5	2	1	2	1
79	19	2	1	4	1	4	2	3	1	4	1	4	3	3	1	4	4	1	1	0	1	0	0	0	0	1	2	1	3	1	0	4	1	0	1	2	2	3	2	2	1	1	2	2	2	2		2
80	19	3	3	2	4	1	3	2	2	3	2	3	3	3	2	3	4	2	0	0	0	1	2	1	1	1	2	2	2	1	1	3	0	1	0	1	4	1	2	2	4	2	4	3	1	4	1	2	1
81	20	1	3	2	3	2	2	3	3	2	1	4	2	3	3	2	2	0	1	0	1	0	1	0	1	2	0	1	3	2	1	3	1	0	0	0	4	2	2	1	1	1	5	2	2	3	1	1	1
82	22	4	3	2	1	4	3	2	4	1	3	2	1	2	4	1	1	0	1	3	0	1	0	1	2	1	1	2	2	2	2	2	1	0	2	1	2	2	3	5	1	2	3	5	1	3	1	5	1
83	19	3	2	3	3	2	3	2	2	3	3	2	2	3	2	3	3	0	1	0	0	0	0	0	0	0	1	2	2	0	1	3	1	0	1	0	3	2	2	3	1	1	2	3	1	5	1	2	1
84	19	3	3	2	3	2	1	4	2	3	2	3	2	1	3	2	2	1	2	0	1	0	0	1	0	1	1	2	2	0	0	4	1	0	2	1	4	3	3	2	3	1	1	2	4	4	2	4	4
85	19	2	3	2	2	3	3	2	3	2	2	3	2	3	3	2	3	0	0	0	0	0	1	0	0	1	1	1	3	1	1	3	2	0	1	0	2	2	1	2	3	1	2	4	5	3	1	4	3
86	18	3	2	3	2	3	3	2	3	2	3	2	3	3	3	2	2	1	1	1	1	1	0	0													3	2	2	2	2	1	1	2	2	3	1	2	2
87	20	3	2	3	2	3	3	2	3	2	3	2	1	4	3	2	2	0	0	1	1	2	2	3	2	1	2	2	2	2	1	3	2	1	1	1	3	3	1	2	4	1	2	2	3	3	3	3	2
88	21	3	3	2	2	3	4	1	4	1	3	2	1	3	3	2	1	0	0	0	0	2	3	0	0	1	0	2	2	0	1	3	0	0	1	0	5	3	1	1	2	1	5	3	3	4	1	2	5
89	20	2	2	3	3	2	3	2	2	3	2	3	2	4	3	2	2	0	1	0	0	0	1	0	0	0	1	2	2	0	1	3	1	0	0	0	1	2	4	3	2	2	1	2	2	3	1	2	1
90	20	2	3	2	3	2	3	2	3	2	1	4	2	4	2	3	2	1	0	1	0	0	0	0	0	1	1	2	2	0	2	2	1	1	1	2	2	2	1	2	2	1	5	1	2	4	1	3	1
91	20	3	2	3	4	1	3	2	4	1	4	1	1	4	4	1	1	2	2	0	0	0	0	0	1	2	2	2	2	1	2	2	1	0	2	0	2	3	4	3	1	1	1	2	3	4	3	3	1
92	20	3	2	3	3	2	2	3	4	1	3	2	2	3	3	2	2	1	1	0	1	1	0	1	1	1	0	2	2	1	2	2	1	0	2	1	1	1	2	1	2	1	2	2	1	4	1	3	1
93	19	1	3	2	2	3	2	3	2	3	1	4	1	1	3	2	3	1	1	0	0	0	0	0	0	0	1	1	3	1	0	4	1	0	0	1	2	4	3	1	1	2	1	1	1	1	1	4	1
94	23	1	2	3	1	4	2	3	3	2	3	2	1	3	3	2	2	0	1	0	0	0	0	0	0	0	0	2	2	0	1	3	1	0	1	0	2	4	3	3	1	2	4	1	1	4	2	1	1
95	21	3	3	2	3	2	3	2	2	3	2	3	2	2	3	2	2	0	0	0	0	0	0	0	0	1	0	2	2	0	1	3	1	0	2	0	4	2	1	2	3	2	5	4	2	3	1	3	2
96	19	3	4	1	3	2	1	4	4	1	3	2	1	3	3	2	1	1	3	0	0	0	1	2	0	0	2	2	2	0	1	3	1	0	0	2	4	1	1	2	2	1	1	2	1	4	1	4	1
97	21	1	3	2	1	4	1	4	3	2	2	3	1	3	3	2	2	1	1	0	0	0	0	1	1	2	2	1	3	2	0	4	2	1	2	2	2	1	2	2	1	1	4	2	5	1	2	3	3
98	21	3	2	3	2	3	3	2	3	2	2	3	3	3	3	2	2	0	0	0	0	0	0	0	0	2	2	2	2	0	1	3	1	0	1	0	1	2	1	1	2	1	3	2	3	5	2	1	1
99	19	2	4	1	4	1	3	2	4	1	2	3	1	4	3	2	3	0	1	0	0	0	0	0	1	2	2	0	4	2	1	3	2	2	2	2	3	1	1	1	1	1	1	2	1	3	1	3	5
100	18	3	2	3	2	3	3	2	2	3	3	2	2	2	3	2	2	0	1	0	0	0	0	0	2	0	2	2	2	1	1	3	0	0	0	1	2	3	1	3	2	2	2	4	5	3	3	3	3
101	19	1	2	3	4	1	4	1	3	2	3	2	1	3	3	2	2	0	1	0	0	0	0	0	0	0	1	2	2	0	1	3	1	0	0	1	1	1	2	1	4	2	5	3	3	3	1	3	1
102	21	1	2	3	1	4	1	4	2	3	3	2	2	3	3	2	1	0	0	1	0	2	0	3	0	2	2	1	3	2	0	4	2	0	1	2	5	2	1	1	4	1	5	1	3	3	1	2	2
103	23	1	3	2	2	3	4	1	4	1	3	2	2	4	4	1	1	0	0	0	0	0	0	0	0	0	2	2	2	1	1	3	1	0	0	0	3	1	2	1	4	2	4	4	2	5	1	1	1
104	19	2	2	3	1	4	2	3	3	2	1	4	2	3	1	4	2	0	0	0	0	0	0	0	0	1	2	2	2	0	1	3	1	0	0	0	4	1	1	1	4	1	3	1	4	1	1	2	4
105	19	3	2	3	1	4	2	3	3	2	3	2	3	3	3	2	2	1	2	0	0	1	0	1	0	0	2	2	2	2	1	3	1	0	0	0	3	1	2	1	2	1	2	3	1	4	1	2	2
106	20	3	3	2	4	1	3	2	3	2	3	2	2	3	3	2	2	0	0	0	0	0	1	0	0	1	1	2	2	1	1	3	1	0	1	0	2	3	1	2	1	1	2	4	1	3	1	1	1
107	18	1	3	2	1	4	1	4	4	1	1	4	1	4	3	2	2	1	0	0	0	2	1	1	0	1	2	2	2	2	1	3	2	0	1	2	2	4	1	1	4	1	1	4	3	1	2	4	1
108	21	1	2	3	1	4	4	1	3	2	2	3	1	3	3	2	3	0	1	0	1	0	0	0	0	2	2	2	2	2	1	3	2	0	0	0	1	2	1	3	4	3	5	2	1	3	1	2	1
109	19	3	4	1	2	3	3	2	3	2	2	3	1	4	3	2	1	0	0	0	1	0	1	1	0	1	2	2	2	0	1	3	2	0	2	2	4	1	1	2	5	1	3	2	1	1	2	1	3
110	19	3	2	3	2	3	2	3	3	2	3	2	2	2	3	2	2	0	0	2	1	0	1	2	0	1	2	2	2	1	1	3	1	0	1	1	2	1	2	4	4	1	1	4	1	2	1	2	2
111	19	4	1	4	3	2	3	2	2	3	2	3	1	2	1	4	1	1	0	0	0	0	0	0	0	1	2	2	2	1	2	2	2	0	1	2	2	1	1	1	1	1	4	4	5	3	3	3	1
112	20	3	2	3	1	4	2	3	2	3	1	4	2	3	3	2	2	0	0	0	1	2	0	2	0	1	1	2	2	0	1	3	2	0	0	1	3	2	2	1	2	1	2	2	4	3	1	2	1
113	18	2	3	2	3	2	3	2	3	2	2	3	3	3	3	2	3	0	0	0	0	0	0	0	0	1	0	2	2	0	1	3	0	0	1	0	2	2	2	3	4	2	1	2	1	5	1	2	1
114	19	1	1	4	2	3	3	2	1	4	1	4	3	4	1	4	4	1	1	0	1	0	0	0	0	1	0	2	2	0	1	3	0	0	2	0	2	5	3	1	1	2	5	3	1	4	5	2	1
115	20	4	2	3	2	3	2	3	3	2	3	2	2	3	4	1	1	0	1	0	2	0	0	0	1	1	2	2	2	2	2	2	2	0	1	0
116	20	2	2	3	1	4	1	4	1	4	1	4	4	3	1	4	4	1	2	0	0	0	2	1	0	0	2	2	2	2	0	4	2	2	0	2
117	19	1	3	2	2	3	3	2	3	2	3	2	2	2	2	3	2	0	0	0	0	0	0	0	0	1	1	2	2	0	1	3	1	0	1	0
118	20	4	1	4	4	1	2	3	2	3	1	4	3	4	1	4	4	1	0	0	0	0	0	1	2	2	2	0	4	2	0	4	2	0	1	2
119	20	2	2	3	2	3	1	4	2	3	2	3	2	4	3	2	3	1	1	0	1	0	0	0	2	0	2	2	2	2	0	4	2	0	0	2
120	21	2	2	3	3	2	4	1	3	2	3	2	2	4	3	2	2	0	0	0	1	0	0	0	0	0	0	2	2	1	2	2	0	0	0	0
121	19	2	3	2	2	3	3	2	2	3	2	3	3	3	2	3	3	1	1	1	2	0	0	2	2	2	2	2	2	2	0	4	2	1	2	0
122	20	2	4	1	2	3	2	3	3	2	3	2	2	3	3	2	1	0	0	0	0	0	0	1	0	2	2	2	2	1	1	3	1	0	1	1
123	22	4	2	3	3	2	3	2	3	2	2	3	2	3	2	3	2	0	1	0	0	0	1	1	2	0	1	2	2	1	1	3	1	1	0	0
124	21	2	3	2	3	2	3	2	3	2	2	3	1	3	3	2	2	0	0	0	0	0	0	0	0	1	0	2	2	2	1	3	0	0	1	0
125	21	3	2	3	2	3	2	3	4	1	2	3	3	2	3	2	2	1	1	1	0	0	0	0	0	0	2	2	2	1	1	3	2	0	1	0
126	24	4	4	1	2	3	2	3	3	2	1	4	2	2	2	3	1	0	0	3	3	0	3	0	0	2	2	2	2	0	2	2	0	0	0	0
127	22	4	2	3	1	4	2	3	1	4	1	4	2	4	1	4	4	1	1	0	2	3	1	3	0	2	2	2	2	1	0	4	2	1	1	1
128	22	3	3	2	3	2	3	2	3	2	3	2	3	4	3	2	3	0	0	0	0	0	0	0	0	1	0	2	2	0	2	2	0	0	0	0
129	21	2	2	3	3	2	3	2	3	2	2	3	2	2	3	2	2	0	0	0	0	0	0	1	0	1	1	2	2	1	1	3	0	0	1	0
130	22	3	2	3	1	4	4	1	4	1	4	1	1	3	4	1	1	0	0	0	0	0	0	1	1	0	2	2	2	0	1	3	0	0	2	0
131	19	3	3	2	2	3	3	2	2	3	1	4	3	3	2	3	3	0	0	1	0	0	2	1	0	1	1	1	3	1	2	2	0	2	1	1
132	28	3	2	3	2	3	3	2	2	3	2	3	3	2	4	1	3	1	2	0	1	1	0	1	1	2	1	0	4	0	1	3	1	0	1	0
133	18	3	4	1	2	3	2	3	2	3	3	2	3	1	2	3	4	0	2	0	2	1	0	2	1	2	0	1	3	1	1	3	1	1	2	1
134	20	2	4	1	2	3	4	1	2	3	3	2	3	4	4	1	3	0	0	0	0	0	0	0	0	0	1	2	2	0	2	2	0	0	0	0
135	18	1	2	3	1	4	2	3	1	4	1	4	4	1	1	4	4	0	0	0	0	0	0	0	0	2	2	2	2	0	2	2	0	0	1	1
136	19	2	3	2	3	2	2	3	3	2	3	2	2	3	3	2	2	1	1	0	2	0	0	0	1	1	0	2	2	1	1	3	1	1	1	0
137	18	3	2	3	1	4			2	3	1	4	3	3	1	4	4	3	3	0	3	3	1	1	2	1	1	2	2	2	0	4	2	0	2	2
138	18	2	2	3	3	2	2	3	2	3	2	3	2	2	2	3	2	0	0	0	0	0	0	0	0	0	2	1	3	1	1	3	1	0	0	2
139	21	4	4	1	4	1	4	1	4	1	4	1	1	4	4	1	4	0	3	0	0	2	0	3	0	1	0	2	2	0	2	2	0	0	0	0
140	22	1	4	1	1	4	3	2	2	3	1	4	1	2	3	2	4	0	0	0	0	0	0	0	1	2	1	2	2	1	0	4	0	2	0	0
141	22	2	2	3	2	3	3	2	3	2	2	3	3	2	3	2	3	3	2	3	3	3	2	3	0	0	1	2	2	0	0	4	0	0	0	0
142	19	1	1	4	1	4	2	3	2	3	2	3	2	2	2	3	2	0	0	0	0	0	2	0	1	2	2	2	2	2	0	4	0	2	2	2
143	19	3	2	3	2	3	2	3	3	2	2	3	3	2	2	3	2	1	2	2	1	2	2	2	1	1	0	2	2	1	1	3	1	1	1	1
144	18	2	3	2	2	3	3	2	2	3	2	3	2	3	3	2	3	0	0	0	0	0	2	0	1	0	2	2	2	1	1	3	1	1	1	1
145	19	2	3	2	2	3	3	2	2	3	3	2	3	3	2	3	3	1	2	2	3	0	0	0	1	2	2	1	3	1	2	2	2	2		1
146	19	3	3	2	4	1	4	1	4	1	4	1	1	2	4	1	2	0	0	0	0	0	0	0	0	0	2	2	2	2	1	3	2	0	1	2
147	22	1	2	3	3	2	3	2	4	1	4	1	1	1	4	1	1	1	2	0	2	0	0	0	0	1	1	2	2	2	2	2	2	0	1	1
148	22	1	2	3	1	4	1	4	1	4	1	4	2	1	2	3	4	2	3	0	3	2	2	3	2	0	0	2	2	0	0	4	1	0	0	1
149	23	3	2	3	2	3	4	1	2	3	3	2	3	4	4	1	2	0	0	0	0	0	1	1	0	2	2	2	2	0	1	3	0	0	2	1
150	22	2	4	1	1	4	3	2	3	2	3	2	3	3	2	3	3	1	1	1	0	1	1	3	0	1	1	2	2	1	2	2	1	0	0	1
151	21	1	3	2	4	1	3	2	4	1	2	3	1	1	4	1	1	0	1	1	0	0	0	0	1	0	1	2	2	1	1	3	0	0	0	0
152	20	1	2	3	3	2	4	1	3	2	2	3	1	2	2	3	2	2	3	0	0	1	0	0	0	0	0	2	2	1	1	3	0	0	1	1
153	20	3	4	1	1	4	1	4	2	3	2	3	1	4	2	3	2	0	0	0	0	0	0	0	0	0	1	2	2	0	2	2	2	0	2	0
154	19	4	3	2	4	1	3	2	4	1	3	2	1	3	3	2	1	0	2	1	2	0	3	3	2	1	1	0	4	2	0	4	2	0	1	0
155	21	3	2	3	1	4	1	4	3	2	2	3	3	2	3	2	3	2	3	0	2	1	0	2	1	2	2	0	4	2	0	4	2	1	0	1
156	21	1	4	1	3	2	3	2	3	2	3	2	1	1	3	2	1	1	0	0	3	0	0	2	0	2	2	2	2	1	1	3	1	0	2	0
157	19	3	4	1	1	4	1	4	1	4	1	4	3	4	1	4	4	1	2	0	0	2	0	0	0	2	0	0	4	2	0	4	2	0	2	1
158	20	3	4	1	3	2	3	2	3	2	2	3	2	3	2	3	2	1	1	0	1	1	1	0	0	1	1	1	3	0	1	3	1	0	0	0
159	20	4	2	3	1	4	2	3	2	3	2	3	2	4	3	2	2	0	0	0	1	0	0	0	0	0	0	2	2	2	0	4	1	0	2	0
160	21	3	3	2	1	4	3	2	2	3	2	3	2	2	3	2	2	2	2	2	1	1	0	1	0	0	2	2	2	1	0	4	2	0	0	2
161	20	2	2	3	2	3	3	2	3	2	2	3	2	3	3	2	2	1	1	1	1	0	0	1	2	2	0	2	2	0	1	3	1	0	0	0
162	22	1	3	2	1	4	2	3	3	2	1	4	1	4	2	3	2	0	0	0	0	1	0	0	0	1	2	2	2	2	1	3	2	1
163	47	4	3	2	4	1	3	2	4	1	3	2	2	4	4	1	2	0	0	0	0	0	0	0	1	2	2	2	2	1	2	2	1	0	0	0
164	21	2	2	3	1	4	3	2	2	3	2	3	2	3	1	4	3	1	1	0	0	0	0	0	0	1	1	1	3	0	0	4	1	0	0	1
165	21	1	4	1	1	4	4	1	4	1	4	1	1	4	3	2	1	0	0	0	0	0	0	0	0	2	2	2	2	2	2	2	2	0	2	0
166	20	1	2	3	1	4	3	2	3	2	2	3	1	3	3	2	2	0	1	0	1	0	0	0	0	0	2	2	2	1	1	3	1	0	0	0
167	21	1	2	3	4	1	4	1	4	1	4	1	1	4	3	2	1	0	0	0	0	0	0	2	0	0	0	2	2	2	2	2	0	0	2	0
168	21	2	2	3	3	2	3	2	2	3	2	3	2	2	3	2	2	0	0	0	0	0	0	0	1	0	2	1	3	1	1	3	2	0	0	1
169	21	1	2	3	4	1	4	1	4	1	3	2	1	2	4	1	1	0	0	0	0	0	0	0	1	0	1	2	2	1	2	2	0	1	0	1
170	22	3	1	4	1	4	2	3	1	4	2	3	3	4	1	4	4	2		0	0	2	0	3	0	0	2	2	2	2	1	3	2	0	0	2
171	24	3	4	1	1	4	1	4	4	1	1	4	3	4	1	4	2	3	2	2	1	2	3	2	2	2	1	2	2	2	1	3	2	0	2	2
172	22	1	3	2	1	4	3	2	3	2	3	2	1	3	3	2	1	0	0	0	0	0	0	0	0	0	2	2	2	2	2	2	0	0	2	0
173	21	4	3	2	2	3	3	2	3	2	3	2	1	3	2	3	3	0	0	0	0	0	2	3	0	2	2	2	2	2	0	4	2	0	0	2
174	20	2	3	2	4	1	4	1	4	1	4	1	1	4	3	2	1	0	0	0	0	0	0	0	0	0	0	2	2	0	2	2	0	0	0	0
175	21	3	3	2	3	2	4	1	4	1	4	1	1	4	4	1	1	0	0	0	0	3	0	3	2	2	2	2	2	2	1	3	2	0	2	2
176	22	1	2	3	2	3	2	3	2	3	1	4	3	1	1	4	1	0	0	0	0	0	0	0	1	2	2	2	2	2	0	4	2	0	2	2
177	20	3	3	2	1	4	3	2	3	2	2	3	2	3	2	3	2	1	1	0	0	1	0	0	2	2	2	2	2	2	1	3	2	0	0	2
178	23	4	3	2	3	2	3	2	3	2	3	2	1	3	3	2	2	0	0	1	0	0	0	0	0	1	1	2	2	0	1	3	0	0	1	0
179	20	1	2	3	2	3	2	3	1	4	1	4	3	4	1	4	3	1	1	0	1	0	0	1	0	0	0	1	3	0	1	3	0	0	0	1
180	21	3	3	2	2	3	4	1	4	1	3	2	1	4	4	1	1	1	1	0	2	1	1	1	0	1	1	2	2	1	2	2	1	0	2	1
181	19	3	3	2	2	3	3	2	2	3	2	3	2	3	3	2	2						0		0	1	1	2	2	0	1	3	0	0	1	0
182	24	2	3	2	3	2	4	1	4	1	3	2	2	3	3	2	2	0	0	0	0	0	1	0	0	1	2	1	3	2	1	3	1	0	1	0
183	20	3	2	3	3	2	4	1	3	2	2	3	3	4	3	2	2	1	1	0	0	0	0	0	2	1	2	1	3	2	1	3	2	0	0	2
184	20	1	2	3	1	4	1	4	2	3	4	1	2	4	3	2	1	0	0	1	0	0	0	0	0	0	1	2	2	1	1	3	0	0	2	0
185	19	2	3	2	1	4	2	3	3	2	1	4	2	1	3	2	2	2	2	0	0	0	0	2	1	1	1	2	2	1	1	3	2	0	1	1
186	19	3	3	2	3	2	2	3	2	3	2	3	3	3	3	2	2	1	0	1	0	0	0	0	0	1	2	2	2	0	1	3	1	0	1	0
187	21	2	3	2	3	2	3	2	3	2	3	2	2	2	3	2	2	0	0	1	1	1	0	1	0	1	0	1	3	0	1	3	0	0	0	1
188	22	4	2	3	4	1	3	2	3	2	3	2	1	4	3	2	3	0	0	3	0	0	1	3	2	2	2	0	4	0	0	4	0	0	2	0
189	22	4	1	4	1	4	1	4	1	4	2	3	4	4	2	3	4	1	1	0	1	1	0	1	0	1	2	2	2	1	1	3	2	0	1	1
190	21	2	2	3	2	3	3	2	2	3	3	2	3	4	4	1	1	1	0	0	1	0	1	0	1	1	2	2	2	0	2	2	0	0	2	0
191	22	1	4	1	4	1	4	1	4	1	4	1	1	1	3	2	1	2	2	0	2	1	1	0	1	1	2	2	2	2	2	2	2	1	2	0
192	22	2	2	3	2	3	2	3	3	2	3	2	1	4	3	2	2	1	1	0	1	0	1	0	2	0	1	2	2	2	1	3	2	1	0	2
193	20	1	2	3	1	4	2	3	3	2	2	3	1	1	2	3	3	0	1	1	0	0	0	0	0	0	2	1	3	0	0	4	2	0	1	1
194	20	1	4	1	3	2	3	2	4	1	3	2	1	1	4	1	2	0	0	1	0	0	0	0	1	1	0	2	2	0	1	3	0	0	1	0
195	20	4	2	3	1	4	1	4	3	2	4	1	2	2	4	1	1	0	0	0	0	0	0	1	2	1	2	2	2	2	2	2	1	0	1	2
196	21	3	3	2	4	1	3	2	4	1	4	1	3	2	3	2	1	0	1	0	2	0	1	0	0	0	1	2	2	0	1	3	0	0	1	0
197	20	2	2	3	3	2	3	2	2	3	2	3	2	2	3	2	2	0	0	0	0	0	0	0	0	1	2	2	2	0	1	3	1	0	1	1
198	20	2	3	2	3	2	3	2	3	2	3	2	2	2	3	2	2	0	0	0	1	0	0	0	0	1	1	2	2	1	1	3	1	0	2	0
199	19	2	3	2	2	3	3	2	2	3	2	3	2	3	2	3	3	0	0	0	0	0	0	0	0	2	1	1	3	0	0	4	0	0	0	0
200	20	1	3	2	1	4	2	3	2	3	1	4	2	3	2	3	3	1	1	0	0	0	0	2	1	2	2	2	2	1	0	4	2	0	1	2
201	20	1	2	3	1	4	1	4	1	4	2	3	2	3	1	4	4	1	1	0	1	0	1	2	0	2	2	1	3	2	0	4	1	0	0	1
202	22	3	3	2	2	3	2	3	3	2	3	2	1	4	3	2	2	0	0	0	0	0	0	0	0	0	0	2	2	0	1	3	1	0	0	0
203	22	2	3	2	2	3	3	2	3	2	2	3	2	3	2	3	2	0	0	0	0	1	0	1	0	2	1	1	3	0	1	3	0	0	0	0
204	20	3	2	3	3	2	3	2	3	2	2	3	4	3	3	2	2	0	1	0	1	0	0	0	1	1	2	2	2	1	1	3	0	0	0	1
205	46	2	3	2	2	3	3	2	3	2	3	2	2	3	2	3	2	1	1	0	2	0	0	0	0	0	0	1	3	0	1	3	0	0	0	0
206	18	3	2	3	1	4	2	3	2	3	1	4	2	1	2	3	3	0	0	0	0	1	0	3	0	2	2	1	3	2	0	4	2	0	2	0
207	22	1	1	4	1	4	2	3			2	3	1	3	2	3	1	0	0	0	0	0	3	0	1	1	2	2	2	2	1	3	2	1	2	2
208	21	1	3	2	4	1	4	1	4	1	2	3	1	4	3	2	2	0	0	0	0	0	0	0	1	1	0	2	2	2	2	2	0	0	0	0
209	18	3	3	2	4	1	2	3	3	2	4	1	1	4	2	3	2	0	0	0	0	0	0	1	1	0	0	0	4	1	0	4	1	0	1	1
210	18	1	2	3	3	2	3	2	2	3	3	2	2	3	3	2	3	0	0	0	0	2	3	1	0	2	2	1	3	2	1	3	2	0	2	2
211	19	3	2	3	3	2	3	2	3	2	3	2	2	3	3	2	2	1	0	0	0	0	0	0	0	1	1	2	2	0	2	2	0	0	1	0
212	24	2	3	2	2	3	2	3	2	3	3	2	2	3	2	3	2	1	0	0	0	0	0	1	1	1	1	1	3	1	1	3	1	0	1	1
213	22	3	3	2	1	4	2	3	2	3	3	2	3	3	3	2	2	0	0	0	0	0	0	0	0	1	1	2	2	1	1	3	0	0	1	0
214	22	1	3	2	1	4	1	4	1	4	2	3	3	3	2	3	4	1	1	0	0	0	0	1	0	1	0	2	2	0	1	3	1	0	1	1
215	22	1	3	2	2	3	3	2	4	1	3	2	1	4	3	2	1	0	1	0	0	0	0	0	0	1	0	2	2	0	1	3	0	0	1	0
216	20	1	3	2	3	2	3	2	3	2	3	2	1	3	2	3	1	1	1	0	0	0	0	0	0	0	2	2	2	1	2	2	0	0	1	0
217	21	2	3	2	2	3	3	2	3	2	3	2	1	4	4	1	3	0	1	0	0	1	1	1	2	0	0	1	3	2	1	3	1	0	2	1
218	21	4	3	2	4	1	4	1	3	2	2	3	2	4	2	3	3	0	1	0	2	3	2	3	2	2	2	1	3	2	0	4	2	0	2	1
219	21	4	2	3	4	1	3	2	4	1	4	1	3	4	3	2	2	0	1	0	0	1	1	2	0	1	1	2	2	2	2	2	2	1	2	1
220	21	2	2	3	3	2	3	2	3	2	2	3	3	2	3	2	2	0	1	0	2	0	0	2	1	0	0	2	2	0	1	3	0	0	0	0
221	20	3	2	3	3	2	3	2	3	2	2	3	1	1	2	3	1	0	2	0	2	3	3	3	0	1	0	2	2	1	1	3	1	0	2	0
222	20	2	2	3	1	4	2	3	2	3	1	4	2	4	2	3	4	1	1	0	0	0	0	2	2	2	0	2	2	0	1	3	1	0	1	0
223	21	2	2	3	1	4	2	3	3	2	3	2	1	3	3	2	1	3	3	3	1	3	3	3	2	1	1	2	2	2	0	4	1	0	2	0
224	22	4	2	3	2	3	1	4	2	3	3	2	2	4	3	2	3	1	1	3	0	0	2	1	2	2	2	2	2	2	1	3	2	0	0	0
225	19	3	4	1	2	3	2	3	1	4	1	4	4	4	1	4	4	1	0	1	3	3	0	3	1	2	0	2	2	2	0	4	1	2	2	2
226	18	3	3	2	1	4	2	3	1	4	2	3	3	3	3	2	3	0	0	0	0	0	1	1	1	2	1	2	2	1	1	3	1	0	2	1
227	22	1	2	3	3	2	3	2	4	1	4	1	2	2	4	1	3	0	2	0	0	0	0	0	0	1	1	2	2	0	1	3	1	1	2	0
228	20	1	1	4	3	2	1	4	3	2	1	4	1	3	3	2	1	0	0	0	0	0	2	0	0	0	2	2	2	1	1	3	1	0	1	0
229	21	3	2	3	2	3	3	2	1	4	3	2	3	3	2	3	3	0	0	3	1	0	0	3	1	1	1	1	3	1	1	3	1	0	2	1
230	20	2	3	2	2	3	2	3	2	3	2	3	2	2	2	3	3	0	0	0	0	0	0	0	0	2	0	2	2	1	1	3	1	0	1	0
231	19	4	3	2	4	1	2	3	3	2	3	2	3	4	3	2	2	1	2	0	1	0	2	0	1	1	0	2	2	1	1	3	0	0	2	0
232	21	3	2	3	2	3	2	3	3	2	2	3	3	2	3	2	2	0	0	0	0	0	0	1	1	1	1	1	3	0	1	3	1	0	0	1
233	21	2	3	2	3	2	3	2	4	1	3	2	2	3	3	2	2	1	1	0	1	3	1	2	2	1	2	2	2	2	2	2	2	0	1	2
234	22	3	4	1	3	2	2	3	1	4	1	4	3	2	2	3	4	3	2	3	3	1	1	0	1	1	2	2	2	2	0	4	2	0	1	0
235	21	1	2	3	2	3	3	2	4	1	3	2	1	4	3	2	2	1	0	0	1	0	0	0	0	1	2	2	2	2	2	2	2	0	2	1
236	21	3	2	3	3	2	2	3	3	2	2	3	2	4	3	2	2	1	3	0	2	0	0	2	2	1	2	2	2	1	0	4	1	0	1	2
237	23	2	2	3	2	3	3	2	2	3	2	3	2	2	2	3	3	0	0	0	0	0	0	0	0	0	0	1	3	0	0	4	1	0	0	0
238	20	2	2	3	3	2	3	2	2	3	3	2	2	3	2	3	3	0	1	0	1	0	0	1	0	2	2	2	2	1	1	3	1	0	0	1
239	19	1	2	3	2	3	4	1	2	3	2	3	2	2	2	3	3	1	1	1	1	1	0	0	0	2	0	2	2	0	1	3	1	0	2	0
240	18	3	3	2	3	2	3	2	2	3	2	3	3	3	2	3	3	0	0	0	0	0	0	1	1	1	1	1	3	0	0	4	1	0	0	0
241	22	2	3	2	3	2	3	2	3	2	2	3	2	3	3	2	2	0	1	0	0	0	0	0	0	1	2	2	2	0	1	3	2	0	0	1
242	22	3	2	3	4	1	4	1	3	2	2	3	3	4	4	1	2	0	0	0	0	0	0	0	1	1	2	2	2	1	1	3	1	0	1	2
243	18	4	4	1	3	2	3	2	4	1	4	1	2	4	3	2	2	1	1	0	0	0	0	1	2	1	2	2	2	0	1	3	2	0	2	1
244	21	1	1	4	1	4	1	4	1	4	1	4	1	1	3	2	3	3	3	2	0	0	0	0	2	2	2	0	4	2	0	4	2	0	0	0
245	21	1	1	4	1	4	3	2	2	3	1	4	2	4	1	4	4	1	0	0	0	0	0	1	0	2	1	0	4	0	0	4	1	0	1	1
246	20	2	2	3	3	2	3	2	4	1	4	1	1	4	4	1	1	0	0	1	0	0	0	0	0	0	2	2	2	2	1	3	1	0	2	0
247	21	3	3	2	2	3	2	3	2	3	2	3	3	2	3	2	2	0	0	0	0	0	0	1	0	1	2	2	2	1	1	3	1	0	0	0
248	20	2	2	3	2	3	2	3	3	2	2	3	2	4	3	2	2	2	2	0	1	0	0	1	0	0	2	2	2	1	0	4	1	1	1	0
249	22	1	2	3	1	4	2	3	1	4	1	4	3	1	2	3	4	1	1	0	2	0	1	2	2	2	1	1	3	1	1	3	2	0	1	0
250	23	1	1	4	2	3	1	4	3	2	3	2	1	1	2	3	2	0	1	1	1	0	0	1	0	0	1	2	2	0	2	2	2	0	0	2
251	21	2	2	3	3	2	3	2	3	2	3	2	2	3	2	3	3	0	0	0	0	1	0	1	0	2	1	2	2	1	1	3	0	1	2	0
252	19	3	2	3	3	2	3	2	4	1	3	2	3	3	2	3	3	0	0	0	0	0	2	1	0	2	0	2	2	1	1	3	1	0	2	0
253	23	1	2	3	4	1	3	2	3	2	2	3	2	3	1	4	2	0	0	0	0	2	0	2	2	0	1	2	2	2	2	2	2	0	2	0
254	20	3	3	2	1	4	2	3	3	2	3	2	2	2	3	2	2	0	0	2	0	0	0	0	2	0	1	1	3	1	1	3	1	1	0	1
255	20	1	4	1	2	3	4	1	4	1	1	4	1	4	3	2	2	0	0	1	0	1	0	2	0	1	0	2	2	0	2	2	0	0	0	0
256	23	1	2	3	1	4	3	2	3	2	3	2	1	3	3	2	1	0	0	1	0	0	0	0	1	0	1	2	2	1	1	3	0	0	1	1
257	21	3	2	3	1	4	3	2	1	4	1	4	3	3	1	4	4	0	0	0	0	0	0	1	1	2	2	2	2	1	1	3	2	0	1	1
258	22	3	2	3	1	4	3	2	4	1	4	1	1	4	3	2	2	1	2	2	0	3	0	1	2	1	2	2	2	2	2	2	2	0	0	1
259	20	2	2	3	3	2	2	3	3	2	3	2	2	3	3	2	2	0	0	0	0	0	0	1	0	0	1	2	2	1	2	2	1	0	1	0
260	19	3	2	3	3	2	2	3	3	2	3	2	2	4	3	2	3	2	2	0	2	0	1	3	0	1	2	2	2	1	2	2	1	0	1	0
261	21	1	2	3	2	3	3	2	3	2	3	2	2	3	3	2	2	0	0	0	0	1	1	0	0	2	1	2	2	0	1	3	0	0	2	0
262	20	2	3	2	3	2	3	2	2	3	2	3	1	2	3	2	2	0	1	2	0	0	2	1	0	2	2	2	2	0	1	3	2	0	1	2
263	20	2	3	2	2	3	3	2	3	2	3	2	3	2	3	2	2	0	0	0	0	0	0	1	2	2	2	1	3	0	1	3	2	0	1	1
264	21	3	2	3	2	3	3	2	2	3	3	2	1	1	3	2	3	0	0	1	0	0	0	0	0	1	2	2	2	1	1	3	0	0	1	2
265	22	1	3	2	2	3	2	3	3	2	3	2	2	2	3	2	1	0	0	0	1	1	0	1	1	1	1	2	2	1	1	3	2	0	0	0
266	19	1	2	3	2	3	3	2	4	1	2	3	2	2	1	4	2	1	1	0	1	0	0	1	0	1	1	1	3	2	1	3	0	0	0	1
267	20	1	1	4	1	4	1	4	1	4	1	4	1	3	3	2	1	0	1	3	0	1	0	2	0	2	0	2	2	0	0	4	0	0	0	0
268	22	3	3	2	1	4	2	3	4	1	3	2	1	4	4	1	2	0	0	2	0	0	0	0	0	2	2	2	2	2	1	3	1	0	2	0
269	22	2	3	2	3	2	4	1	2	3	2	3	1	4	3	2	3	0	1	1	0	0	0	0	0	1	0	1	3	0	0	4	1	1	0	0
270	22	4	3	2	1	4	2	3	4	1	3	2	1	2	4	1	1	0	0	0	0	0	0	0	1	2	2	2	2	1	1	3	2	0	2	0
271	20	4	4	1	2	3	2	3	2	3	1	4	2	3	1	4	4	0	0	2	0	2	0	0	0	2	1	2	2	0	0	4	1	0	2	0
272	21	3	2	3	2	3	3	2	1	4	3	2	3	3	2	3	4	0	0	1	1	3	0	3	2	2	2	2	2	0	0	4	2	0	0	1
273	20	2	2	3	2	3	2	3	4	1	2	3	2	2	3	2	2	1	1	1	0	1	0	2	2	1	2	2	2	2	1	3	2	0	2	1
274	23	1	2	3	1	4	3	2	1	4	2	3	4	4	3	2	4	2	0	0	0	0	1	2	2	0	1	2	2	2	1	3	2	0	1	2
275	20	3	1	4	2	3	3	2	2	3	1	4	2	2	3	2	3	0	1	0	0	0	0	1	1	1	2	2	2	1	0	4	1	0	0	0
276	21	2	3	2	3	2	3	2	3	2	3	2	2	3	3	2	1	0	0	1	1	1	1	1	0	1	1	2	2	1	2	2	0	0	1	0
277	21	1	3	2	1	4	2	3	4	1	4	1	2	3	3	2	1	0	0	0	0	0	0	1	0	1	2	2	2	1	1	3	1	0	2	0
278	20	3	2	3	1	4	1	4	3	2	1	4	2	4	3	2	3	1	0	0	0	3	0	3	2	2	2	1	3	2	0	4	2	0	1	0
279	21	3	3	2	3	2	3	2	4	1	2	3	1	3	4	1	1	0	0	1	0	0	0	1	1	1	2	2	2	2	1	3	2	0	1	0
280	21	1	2	3	2	3	3	2	3	2	2	3	1	2	1	4	2	0	0	0	0	0	0	0	2	0	2	2	2	2	1	3	2	0	1	1
281	22	1	1	4	3	2	3	2	2	3	2	3	1	4	1	4	4	3	2	1	0	0	2	2	0	1	0	1	3	0	0	4	2	1	0	1
282	22	1	2	3	1	4	2	3	1	4	1	4	2	2	1	4	3	2	2	0	2	0	0	2	1	1	1	1	3	2	0	4	2	1	0	2
283	23	2	2	3	4	1	4	1	4	1	4	1	2	3	4	1	1	0	0	0	0	0	0	0	0	1	1	2	2	0	2	2	0	0	1	0
284	22	4	1	4	4	1	4	1	2	3	4	1	1	1	4	1	1	0	0	0	0	0	0	0	1	0	1	2	2	1	2	2	1	0	2	0
285	22	2	3	2	3	2	2	3	3	2	2	3	2	3	2	3	2	0	0	0	2	1	2	2	1	2	2	1	3	1	1	3	1	0	2	1
286	21	2	2	3	2	3	2	3	2	3	2	3	2	2	2	3	2	0	0	0	0	0	0	0	0	2	2	2	2	0	1	3	0	0	2	0
287	20	3	1	4	3	2	4	1	3	2	3	2	2	4	3	2	2	0	0	0	0	0	0	0	0	0	2	2	2	0	1	3	1	0	1	0
288	21	2	2	3	4	1	4	1	4	1	4	1	1	2	3	2	1	0	0	0	0	0	0	1	0	1	0	2	2	0	1	3	0	0	2	0
289	21	3	2	3	2	3	2	3	2	3	2	3	2	2	2	3	2	2	2	0	3	0	0	2	2	1	2	2	2	2	1	3	2	0	1	2
290	20	1	2	3	1	4	2	3	3	2	4	1	1	3	4	1	1	0	1	0	0	1	0	1	1	2	0	1	3	2	2	2	2	0	0	1
291	20	3	3	2	2	3	3	2	3	2	1	4	2	3	2	3	2	1	1	0	1	0	0	0	1	1	1	1	3	1	1	3	1	0	0	1
292	21	1	2	3	3	2	3	2	2	3	2	3	2	2	1	4	3	0	0	0	0	0	0	0	0	0	1	2	2	0	0	4	1	0	2	1
293	21	2	3	2	2	3	3	2	3	2	3	2	2	1	2	3	2	0	0	0	0	0	0	1	0	1	1	1	3	0	1	3	1	0	0	0
294	21	1	1	4	1	4	1	4	1	4	1	4	1	1	1	4	1	0	0	3	2	0	1	1	1	1	0	1	3	1	2	2	1	0	0	0
295	21	2	2	3	3	2	3	2	2	3	2	3	2	1	3	2	3	0	2	0	2	3	1	1	1	2	2	1	3	2	1	3	0	0	1	1
296	21	4	2	3	2	3	2	3	4	1	4	1	1	2	4	1	1	0	0	0	1	1	3	0	0	1	0	2	2	1	2	2	0	0	2	0
297	25	4	2	3	2	3	3	2	3	2	3	2	3	3	3	2	2	2	0	0	0	2	0	1	1	2	2	2	2	2	0	4	2	0	1	1
298	21	3	3	2	2	3	2	3	2	3	3	2	2	1	4	1	3	0	1	0	0	0	0	1	0	0	2	2	2	2	2	2	2	0	1	1
299	20	1	2	3	3	2	3	2	3	2	2	3	2	3	1	4	2	0	0	0	1	0	0	1	1	1	2	1	3	1	1	3	1	0	2	2
300	20	4	2	3	3	2	3	2	3	2	1	4	2	4	2	3	2	1	1	0	0	0	0	1	0	1	2	2	2	1	1	3	0	1	2	1
301	20	2	2	3	2	3	1	4	4	1	3	2	2	3	4	1	2	0	0	0	0	0	0	0	1	1	1	2	2	1	1	3	2	1	2	1
302	21	3	2	3	4	1	4	1	4	1	3	2	1	2	4	1	1	0	0	0	0	0	3	0	0	2	1	2	2	2	1	3	0	0	1	0
303	21	2	2	3	3	2	3	2	3	2	3	2	1	3	4	1	1	1	2	0	0	0	0	0	0	1	1	2	2	2	2	2	1	1	2	1
304	21	3	2	3	3	2	3	2	4	1	4	1	1	3	3	2	1	0	0	0	0	0	0	0	0	1	2	2	2	1	1	3	0	0	0	0
305	19	1	1	4	3	2	3	2	3	2	3	2	1	3	3	2	1	0	1	0	0	0	0	0	0	2	2	2	2	1	0	4	1	0	0	0
306	21	4	3	2	3	2	4	1	4	1	3	2	3	4	4	1	1	0	0	3	1	0	0	0	0	1	2	2	2	0	1	3	2	0	2	1
307	19	2	2	3	3	2	3	2	3	2	2	3	1	3	3	2	2	0	1	0	0	0	0	0	0	1	0	2	2	0	2	2	0	0	1	0
308	21	2	2	3	1	4	2	3	1	4	2	3	3	2	1	4	4	1	1	0	1	1	0	1	0	2	1	2	2	1	1	3	2	0	1	1
309	22	3	2	3	1	4	1	4	2	3	2	3	2	4	2	3	3	3	2	0	1	2	0	2	2	2	1	2	2	1	1	3	1	0	0	0
310	20	3	1	4	1	4	1	4	1	4	1	4	2	4	1	4	3	2	2	0	3	3	0	3	2	2	2	2	2	2	0	4	2	0	0	2
311	21	3	2	3	3	2	4	1	3	2	3	2	1	3	3	2	1	0	0	0	1	0	0	1	0	1	1	1	3	0	1	3	1	0	1	0
312	24	3	2	3	4	1	4	1	4	1	3	2	2	4	3	2	2	0	0	0	0	0	1	0	2	0	2	2	2	2	1	3	2	0	1	2
313	22	1	3	2	3	2	3	2	3	2	2	3	2	3	3	2	2	0	0	0	0	0	0	0	0	1	1	2	2	1	1	3	1	0	0	0
314	20	2	2	3	1	4	2	3	1	4	1	4	2	3	1	4	4	1	0	0	3	0	1	0	2	1	2	1	3	2	1	3	2	0	2	2
315	21	3	2	3	2	3	2	3	4	1	3	2	2	2	4	1	1	1	0	0	0	1	0	1	1	1	1	2	2	2	2	2	1	0	2	0
316	20	1	2	3	2	3	2	3	3	2	4	1	1	2	4	1	1	1	1	0	1	0	0	0	0	0	0	2	2	1	2	2	2	0	0	0
317	22	4	4	1	2	3	1	4	1	4	4	1	4	4	1	4	3	2	2	0	0	2	0	2	0	1	2	2	2	2	1	3	2	0	2	1
318	21	4	1	4	1	4	1	4	1	4	1	4	4	4	1	4	4	0	2	0	2	3	3	3	2	2	2	2	2	2	0	4	2	0	2	2
319	22	1	1	4	1	4	2	3	2	3	2	3	1	3	3	2	1	0	0	0	0	0	0	0	0	1	2	2	2	1	2	2	1	0	0	2
320	21	3	3	2	3	2	2	3	2	3	2	3	3	1	2	3	2	0	0	1	2	0	0	0	0	0	2	2	2	1	2	2	0	0	1	0
321	22	3	2	3	2	3	2	3	3	2	2	3	3	2	3	2	2	1	1	0	1	2	1	2	0		2	2	2	2	0	4	2	0	2	2
322	21	2	2	3	2	3	2	3	2	3	3	2	3	3	3	2	3	0	0	1	1	0	1	0	1	1	1	1	3	1	1	3	1	1	1	1
323	22	3	2	3	3	2	3	2	3	2	3	2	2	3	3	2	2	1	0	0	0	0	0	1	1	1	0	2	2	1	1	3	0	0	2	0
324	22	2	2	3	2	3	3	2	3	2	3	2	3	3	3	2	1	0	0	0	1	0	0	2	2	1	1	2	2	1	0	4	1	0	2	1
325	19	3	2	3	3	2	3	2	3	2	2	3	2	3	3	2	2	0	0	0	0	0	0	0	0	0	0	2	2	0	1	3	0	0	1	0
326	19	2	3	2	4	1	3	2	3	2	3	2	2	4	2	3	2	0	0	0	0	0	0	0	0	1	1	2	2	0	1	3	1	0	0	1
327	20	3	2	3	2	3	2	3	2	3	2	3	2	3	3	2	3	0	0	0	1	0	1	0	2	0	2	2	2	1	1	3	2	1	0	2
328	20	1	3	2	3	2	3	2	3	2	1	4	3	1	2	3	2	0	0	0	0	0	0	0	0	0	0	2	2	1	1	3	1	0	1	0
329	19	3	2	3	2	3	2	3	4	1	2	3	1	4	3	2	1	0	0	0	0	0	0	1	1	2	2	2	2	1	1	3	2	0	1	1
330	20	2	2	3	3	2	3	2	4	1	4	1	2	3	3	2	2	0	0	0	0	0	0	0	0	1	1	2	2	0	1	3	0	0	1	0
331	22	2	4	1	3	2	3	2	3	2	3	2	2	3	4	1	2	0	1	0	0	0	0	0	0	2	0	2	2	2	1	3	0	0	0	0
332	22	1	2	3	4	1	4	1	4	1	4	1	1	3	3	2	1	0	0	1	0	0	0	0	0	1	1	2	2	0	2	2	0	0	0	0
333	20	2	3	2	2	3	4	1	3	2	4	1	2	3	4	1	1	2	1	0	0	0	0	1	1	1	1	2	2	0	1	3	0	0	1	0
334	22	2	1	4	2	3	2	3	2	3	2	3	2	4	2	3	3	2	1	0	0	0	0	1	0	1	2	2	2	1	0	4	2	0	0	1
335	20	1	4	1	1	4	1	4	4	1	4	1	1	3	3	2	1	1	1	2	0	0	0	1	2	0	2	2	2	2	2	2	0	0	2	1
336	23	2	2	3	4	1	4	1	4	1	4	1	1	3	3	2	2	0	0	0	0	0	0	0	0	0	1	2	2	0	1	3	1	0	0	0
337	22	1	2	3	2	3	1	4	2	3	3	2	2	4	3	2	2								0	1	0	2	2	0	1	3	0	0	2	0
338	21	1	4	1	2	3	4	1	4	1	2	3	1	2	4	1	1	0	0	0	0	0	0	0	0	1	1	2	2	1	2	2	0	0	1	0
339	22	3	3	2	3	2	2	3	3	2	3	2	2	4	3	2	2	0	0	1	0	0	0	0	1	1	0	2	2	1	1	3	1	0	1	0
340	23	2	2	3	2	3	2	3	3	2	3	2	2	4	2	3	2	0	0	0	0	0	1	1	1	1	1	1	3	1	1	3	1	0	1	0
341	20	2	3	2	3	2	3	2	4	1	3	2	1	2	3	2	2	1	1	0	0	0	0	2	1	1	2	1	3	1	1	3	2	0	1	1
342	21	4	3	2	4	1	4	1	4	1	3	2	1	1	4	1	1	0	1	2	1	0	0	1	2	1	2	2	2	1	1	3	2	0	2	0
343	21	1	2	3	3	2	3	2	2	3	2	3	1	1	2	3	2	0	1	0	0	0	0	0	0	0	0	2	2	0	1	3	0	0	0	0
344	22	3	3	2	3	2	1	4	3	2	2	3	3	4	1	4	4	0	0	0	0	0	0	2	1	2	2	1	3	2	0	4	2	0	2	2
345	22	4	2	3	2	3	2	3	2	3	1	4	1	1	1	4	1	0	1	0	0	1	0	0	1	1	2	2	2	0	1	3	2	0	1	1
346	20	1	1	4	3	2	3	2	3	2	2	3	2	3	2	3	2	0		0	1	1	0	1	0			1	3					0
[truncated: 60 more columns]
